# Supplementary material for: Nrf2-Mediated Pathway Activated by Prunus spinosa L. (Rosaceae) Fruit Extract: Bioinformatics Analyses and Experimental Validation
Source: Nutrients. 2023 Apr 28;15(9):2132. doi: 10.3390/nu15092132 (PMC10181019; doi:10.3390/nu15092132)
Supplement: Supplementary file 1 [file nutrients-15-02132-s001.zip]

Archive with 1 entries (1 files):
- nutrients-2356121-supplementary (1).pdf
